# Supplementary material for: Access to malaria prevention and control interventions among seasonal migrant workers: A multi-region formative assessment in Ethiopia
Source: PLoS One. 2021 Feb 23;16(2):e0246251. doi: 10.1371/journal.pone.0246251 (PMC7901780; doi:10.1371/journal.pone.0246251)
Supplement: S1 File — (XLSX) [file pone.0246251.s001.xlsx]

## Sheet: Migrant Workers 
S1 File. Data abstraction form
Ser number	Contact person	Age	Sex	Position	Profession	Name of employeeying Organization	Region	Zone	District	Sector engaged	Number of employement - Longterm or permanent staff								Number of employement - shortterm or temporary staff
											July - September Male	July - Sseptember Female	October - December Male	October - December Female	January - March Male	January - March Female	April - June Male	April - June Female	July - September Male	July - Sseptember Female	October - December Male	O - D Female	January - March Male	January - March Female	April - June Male	April - June Female
