# Supplementary material for: Access to malaria prevention and control interventions among seasonal migrant workers: A multi-region formative assessment in Ethiopia
Source: PLoS One. 2021 Feb 23;16(2):e0246251. doi: 10.1371/journal.pone.0246251 (PMC7901780; doi:10.1371/journal.pone.0246251)
Supplement: S5 File — (XLSX) [file pone.0246251.s005.xlsx]

## Sheet: Employement data
				Permanent staff								Migrant workers
9	10	11	12	13	14	15	16	17	18	19	20	21	22	23	24	25	26	27	28
Region	Zone	Woreda	Sector engaged	J - S Male	J - S Female	O - D Male	O - D Female	J - M Male	J - M Female	A - J Male	A - J Female	J - S Male	J - S Female	O - D Male	O - D Female	J - M Male	J - M Female	A - J Male	A - J Female
Afar	One	Assayita & Dubti	Sugar Cane Plantation & Factory	2667	344	2667	344	2667	344	2667	344	0	0	10732	0	10732	0	10732	0
Afar	Three	Awash Fentale & Dulecha	Sugar Cane Plantation & Factory	1361	335	1361	335	1361	335	1361	335	0	0	2372	635	2372	635	2372	635
Afar	Three	Awash Fentale	Sugar Cane Plantation	1361	335	1361	335	1361	335	1361	335	0	0	2372	635	2372	635	2372	635
Afar	zone 1	Afambo	Vegitables	0	0	0	0	0	0	0	0	3137	166	3137	166	3137	166	3137	166
Afar	zone3	Gewane	Vegitables	0	0	0	0	0	0	0	0	6952	688	6952	688	6952	688	6952	688
SNNP	South Omo	Selamago	Sugar Cane Plantation & Factory	1440	160	1440	160	1300	630	1300	630	440	400	1800	200	4400	400	4400	400
SNNP	Bench Maji	Decha	Sugar Cane Plantation & Factory	90	47	100	50	103	50	120	50	37	5	40	6	50	6	60	6
SNNP	Dawro	Toma	Dam	2100	900	2100	900	2100	900	2100	900	0	0	0	0	0	0	0	0
SNNP	Gamo Gofa	arbamich Zuria	Banana, Cotton and maize	125	10	125	10	125	10	125	10	425	127	318	95	0	0	64	19
SNNP	Gamo Gofa	Mirab abay a	Banana, Papaya, Orange, Papper, tomato	35	5	35	5	35	5	35	5	91	138	68	103	0	0	13	21
SNNP	Gamo Gofa	Arbamich	Textile factory	219	142	219	142	219	142	219	142	27	36	20	27	0	0	4	5
SNNP	Gamo Gofa	arbamich Zuria	Cereals	118	8	118	8	118	8	118	8	700	376	525	282	0	0	105	56
SNNP	South Omo	South Ari	Coffee Processsing	8	0	8	0	8	0	8	0	20	200	150	150	0	0	3	3
SNNP	South Omo	Bena Tsemay	Cotton farm	175	6	175	6	175	6	175	6	640	70	2700	300	0	0	96	10
SNNP	South Omo	Dasenech	Cotton farm, Sesame	12	1	12	1	12	1	12	1	148	30	298	80	0	0	22	5
SNNP	South Omo	Dasenech	Cotton farm	39	5	39	5	39	5	39	5	120	80	90	60	0	0	18	12
SNNP	South Omo	Selamago	Sugar Cane Plantation & Factory	2500	500	2500	500	2500	500	2500	500	100	700	75	525	0	0	15	105
SNNP	South Omo	Selamago	Factory	258	50	258	50	258	50	258	50	500	150	275	112	0	0	75	23
SNNP	South Omo	Selamago	Water cannal Construction	800	125	800	125	800	125	800	125	1025	0	768	0	0	0	154	0
SNNP	South Omo	Selamago	construction	300	75	300	75	300	75	300	75	425	0	318	0	0	0	64	0
SNNP	South Omo	Selamago	construction	10	0	10	0	10	0	10	0	490	0	367	0	0	0	74	0
SNNP	South Omo	Selamago	road construction	160	10	160	10	160	10	160	10	422	28	316	21	0	0	63	4
SNNP	Bench Maji Zone		Sugar Cane Plantation & Factory	900	170	900	170	900	170	900	170	632	48	474	36	0	0	95	7
Amhara	Awi	Jawi	Sugar Cane Plantation & Factory	1190	237	1190	237	1136	232	1136	232	3400	1700	2800	1500	1800	1300	3200	1300
Amhara	West Gojjam	Jabitenah	Crops (maize/soya bean+vegialles+live stock )	1591	1151	1591	1151	1591	1151	1591	1151	900	100	900	100	0	0	0	0
Amhara	Awi	Ankeshal	Crops (maize/soya bean+vegialles+live stock_coffee+medicate floriculure )	440	70	440	70	440	70	440	70	1115	1266	1115	1266	0	0	0	0
Gambella	Agnuak	Abobo	poultry, cattle raring & fattening, vegitable, flowers	354	46	354	46	354	46	354	46	729	168	729	168	0	0	0	0
Gambella	Agnuak	Gambella (anuel)	Sesame, Masho, Maize Cotton	5	1	5	1	5	1	5	1	60	0	60	0	0	0	0	0
Gambella	Agnuak	Gambella (anuel)	cotton, maize,	12	4	12	4	12	4	12	4	150	0	150	0	0	0	0	0
Gambella	Majang	Mengeshi	Coffee, spices, bannana, Honey	538	36	538	36	538	36	538	36	1014	858	1014	858	0	0	0	0
Gambella	4 zones		Cereals	8062	1205	8062	1205	8062	1205	8062	1205	120786	7710	120786	7710	0	0	0	0
Tigrai	Western Zone	Welkayit	Sugar Cane Plantation & Factory , Sesame farm, cotton farm Sorghum farm	445	73	445	73	445	73	445	73	3160	398	3160	398	3160	398	3160	398
Tigrai	Western Zone	Kafta humea	Sesame, sorghum, Cotton	48	3	48	3	48	3	48	3	2000	2000	2000	2000
Tigrai	Western Zone	Kafta humea	Sesame, sorghum, Cotton	284	54	284	54	284	54	284	54	30000	150	10000	100	10000	100	5000	50
Tigrai	Western Zone	Kafta humea	sesame	6242	1659	6242	1659	6242	1659	6242	1659	235886	17755	235886	17755	0	0	0	0
Benishangul Gumuz	Metekel	Dangur	Sesame Farm	2667	344	2667	344	2667	344	2667	344	10732	0	10732	0	10732	0	10732	0
Benishangul Gumuz	Metekel	Dangur	sesame Farm	59	19	59	19	59	19	59	19	335	59	251	44	0	0	63	11
Benishangul Gumuz	3 zones	Metekel	Sesame	9591	3197	9591	3197	9591	3197	9591	3197	54353	9592	46200	8153	0	0	0	0
Oromia	Horo Gudru Wellega	Abay Choman	Sugar Cane Plantation & Factory	6688	351	6688	351	6688	351	6688	351	0	0	6519	3195	6519	3195	6519	3195
Oromia	East Wellega	Jimma Arjo	Sugar Cane Plantation & Factory	1512	336	1512	336	1512	336	1512	336	0	0	1568	182	1568	182	1568	182
Oromia	East shoa	Adama	Sugar Cane Plantation & Factory	2131	237	2131	237	2131	237	2131	237	0	0	2896	583	2896	583	2896	583
Oromia	Finifine Zuria	Sululta	Cement Factory	185	15	185	15	185	15	185	15	15	0	15	0	15	0	15	0
Oromia	Arsi	Merti	Cotton, Factory: totmato & Zeitun juice	1087	179	1087	179	1087	179	1087	179	5010	1391	5010	1391	5010	1391	5010	1391
Oromia	Arsi	Tibila	Passion fruit farm & Factpry	154	463	154	463	154	463	154	463	31	123	31	123	31	123	31	123
Oromia	East shoa	Adami tulu	Chemical Factory	205	136	205	136	205	136	205	136	50	0	50	0	50	0	50	0
Oromia	East shoa	Batu Zeway	Flower, Hospital	1050	3150	1050	3150	1050	3150	1050	3150	2450	7350	2450	7350	2450	7350	2450	7350
Oromia	East shoa	Batu Zeway	Grape Farm, Winary	229	31	229	31	229	31	229	31	268	423	268	423	268	423	268	423
Oromia	East shoa	Batu Zeway	Chemical Factory	180	20	180	20	180	20	180	20	39	1	39	1	39	1	39	1
Oromia	East shoa	Ada'a	Flower Farm	216	632	216	632	216	632	216	632	0	0	0	0	0	0	0
Oromia	East shoa	Ada'a	Flower Farm	126	164	126	164	126	164	126	164	5	4	5	4	5	4	5	4
Oromia	East shoa	Ada'a	Herbs, Spieces, Flowers	272	818	272	818	272	818	272	818	0	0	0	0	0	0	0
Oromia	East shoa	Ada'a	Roses/ flowers	75	225	75	225	75	225	75	225	10	15	10	15	10	15	10	15
Oromia	East shoa	Ada'a	Horticulure (Potato farm)	90	210	90	210	90	210	90	210	4	6	4	6	4	6	4	6
Oromia	East shoa	Ada'a	Floriculture	119	319	119	319	119	319	119	319	30	120	30	120	30	120	30	120
Oromia	East shoa	Ada'a	Floriculture	150	303	150	303	150	303	150	303	5	20	5	20	5	20	5	20
Oromia	East shoa	Lome	Floriculture	100	400	100	400	100	400	100	400	0	0	0	100	0	90	0	90
Oromia	East shoa	Lome	Vegitables	10	25	10	25	10	25	10	25	5	35	5	35	5	35	5	35
Oromia	East shoa	Lome	Floriculture	150	621	150	621	150	621	150	621	50	300	50	300	50	300	50	300
Oromia	East shoa	Lome	Floriculture	100	400	100	400	100	400	100	400	0	0	40	160	40	160	0	0
Oromia	East shoa	Lome	Floriculture	312	778	312	778	312	778	312	778	100	300	200	600	200	600	200	600
Oromia	East shoa	Fentale	Sugar Cane Plantation & Factory	3029	187	3029	187	3029	187	3029	187	0	0	3550	824	3550	824	3550	824
Oromia	Jimma	Goma, Limu Kosa, Chora	Coffee Farm	273	91	273	91	273	91	273	91	808	0	808	0	808	0	808
Oromia	Guji	Oddo Shakiso	Gold Mining	752	251	752	251	752	251	752	251	20	0	20	0	20	0	20
Oromia	Horo Gudru Wellega	Jarte Jardega	sesame	0	0	0	0	0	0	0	0	18700	1300	18700	1300	0	0	0	0
Oromia	East Wellega	Guto Gida	Sesame	0	0	0	0	0	0	0	0	17500	1500	17500	1500	0	0	0	0
Amhara	North gondar	Metema	Sesame farm	0	0	0	0	0	0	0	0	72000	8000	72000	8000	0	0	0	0
Amhara	North gondar	Quara	sesame farm	0	0	0	0	0	0	0	0	32300	5700	32300	5700	0	0	0	0
Amhara	North gondar	West Armachiho	sesame	0	0	0	0	0	0	0	0	214000	10700	214000	10700	0	0	0	0
Amhara	North gondar	Tach Armachiho	Sesame	0	0	0	0	0	0	0	0	621	37	621	37	0	0	0	0
Amhara	North gondar	Tegede	Sesame	0	0	0	0	0	0	0	0	42728	114	42728	114	0	0	0	0
Amhara	West Gojjam	Bure	sorghum	0	0	0	0	0	0	0	0	1495	112	1495	112	0	0	0	0
Amhara	West Gojjam	Sekela	Cereals	0	0	0	0	0	0	0	0	3137	166	3137	166	0	0	0	0
Amhara	West Gojjam	Wenberma	Cereals	0	0	0	0	0	0	0	0	6952	688	6952	688	0	0	0	0
Amhara	East Gojjam	Baso	Cereals	0	0	0	0	0	0	0	0	6580	420	6580	420	0	0	0	0
Amhara	East Gojjam	Machakel	Cereals	0	0	0	0	0	0	0	0	5520	490	5520	490	0	0	0	0
Amhara	East Gojjam	Gozamen	Cereals	0	0	0	0	0	0	0	0	6510	490	6510	490	0	0	0	0
Amhara	East Gojjam	Debre Elias	Cereals	0	0	0	0	0	0	0	0	6300	700	6300	700	0	0	0	0
