# Supplementary material for: Access to malaria prevention and control interventions among seasonal migrant workers: A multi-region formative assessment in Ethiopia
Source: PLoS One. 2021 Feb 23;16(2):e0246251. doi: 10.1371/journal.pone.0246251 (PMC7901780; doi:10.1371/journal.pone.0246251)
Supplement: S6 File — (XLSX) [file pone.0246251.s006.xlsx]

## Sheet: District Boundary 
R_NAME	R_CODE	Z_NAME	Z_CODE	W_NAME	W_CODE	COUNT	WN	SHAPE_Leng	SHAPE_Area	Esitimated_MWP
Gambella	12	Agnuwak	1201	Abobo	120102	20	Abobo	3.66601	0.254183	26538
Gambella	12	Agnuwak	1201	Goge	120103	11	Goge	3.36205	0.264788	25600
Gambella	12	Agnuwak	1201	Dima	120105	15	Dima	4.85382	0.632398	27000
Gambella	12	Mejenger	1203	Mengesh	120302	17	Mengesh	2.18579	0.135705	4432
Gambella	12	Etang Spe.	1204	Etang	120401	21	Etang	2.4889	0.178601	25600
Afar	2	Zone 01	201	Dubti	20101	16	Dubti	3.97914	0.492159	5366
Afar	2	Zone 01	201	Asayta	20103	12	Asayta	2.43562	0.139015	5366
Afar	2	Zone 01	201	Afambo	20104	8	Afambo	1.87423	0.1281	3303
Afar	2	Zone 03	203	Amibara	20301	23	Amibara	2.89593	0.165603	3007
Afar	2	Zone 03	203	Awash Fentale	20302	9	Awash Fentale	1.52598	0.0861609	7646
Afar	2	Zone 03	203	Gewane	20303	10	Gewane	2.62047	0.0813288	2000
Afar	2	Zone 03	203	Dulecha	20304	11	Dulecha	2.17275	0.121686	3007
Tigray	1	North Western Tigray	101	Tahitay Adiyabo	10101	18	Tahitay Adiyabo	3.51609	0.344996	842
Tigray	1	North Western Tigray	101	Laelay Adiabo	10102	21	Laelay Adiabo	2.57032	0.153467	620
Tigray	1	North Western Tigray	101	Asegede Tsimbila	10105	20	Asegede Tsimbila	2.57674	0.198104	3029
Tigray	1	Western Tigray	105	Qafta Humera	10501	26	Qafta Humera	4.16533	0.586093	287791
Tigray	1	Western Tigray	105	Welqayet	10502	20	Welqayet	3.093	0.317576	3558
SNNP	7	South Omo	707	Selamago	70701	16	Selamago	4.44502	0.36287	3840
SNNP	7	South Omo	707	Bena Tsemay	70705	24	Bena Tsemay	3.10836	0.238201	3000
SNNP	7	South Omo	707	Dasenech	70706	32	Dasenech	2.24478	0.171064	528
SNNP	7	Kefa	709	Decha	70908	60	Decha	3.73485	0.241655	743
SNNP	7	Gamo Gofa	710	Mirab Abaya	71005	24	Mirab Abaya	1.74684	0.0515942	229
SNNP	7	Gamo Gofa	710	Ariba Minichi Zuriya	71006	32	Ariba Minichi Zuriya	2.18389	0.0790461	1691
Amhara	3	North Gondar	301	Mirab Armacho	30106	10	Mirab Armacho	3.20366	0.205084	224700
Amhara	3	North Gondar	301	Tegede	30107	16	Tegede	3.28271	0.216379	42842
Amhara	3	North Gondar	301	Metema	30113	25	Metema	4.26076	0.579756	80000
Amhara	3	North Gondar	301	Qaura	30114	24	Qaura	4.47837	0.638664	38000
Amhara	3	North Gondar	301	Tach Armacho	30120	24	Tach Armacho	2.9532	0.22582	658
Amhara	3	East Gojjam	306	Debere Elias	30608	20	Debere Elias	1.68256	0.0962056	7000
Amhara	3	East Gojjam	306	Machakel	30609	25	Machakel	1.84281	0.0608556	6010
Amhara	3	East Gojjam	306	Gozamin	30610	26	Gozamin	2.64811	0.0969023	7000
Amhara	3	East Gojjam	306	Baso Liben	30611	24	Baso Liben	1.49271	0.0922814	7000
Amhara	3	West Gojjam	307	Sekela	30705	28	Sekela	1.94223	0.0636973	3303
Amhara	3	West Gojjam	307	Jebitenan	30709	44	Jebitenan	2.78715	0.0992086	1000
Amhara	3	West Gojjam	307	Bure	30710	24	Bure	2.22628	0.0660746	1607
Amhara	3	West Gojjam	307	Wenberma	30711	21	Wenberma	1.78799	0.111558	7640
Amhara	3	Awi	309	Ankasha Guagusa	30903	34	Ankasha Guagusa	1.64442	0.0862609	2381
Amhara	3	Awi	309	Jawi	30906	21	Jawi	4.40485	0.280478	5100
Oromiya	4	East Wellega	402	Jimma Arjo	40214	21	Jimma Arjo	2.23692	0.0621703	1750
Oromiya	4	Ilu Aba Bora	403	Chora	40303	32	Chora	1.51224	0.0646392	269
Oromiya	4	Jimma	404	Limu Kosa	40402	53	Limu Kosa	2.44689	0.107905	269
Oromiya	4	Jimma	404	Gomma	40407	41	Gomma	1.71778	0.0708374	269
Oromiya	4	North Shewa	406	Sulullta	40612	26	Sulullta	2.31589	0.0947627	15
Oromiya	4	East Shewa	407	Fentale	40701	21	Fentale	1.85878	0.123871	4374
Oromiya	4	East Shewa	407	Adama	40703	47	Adama	1.92991	0.071597	3479
Oromiya	4	East Shewa	407	Lomme	40704	40	Lomme	1.63486	0.0554995	1490
Oromiya	4	East Shewa	407	Adea	40706	29	Adea	2.44042	0.0737681	219
Oromiya	4	East Shewa	407	Adami Tulu Jido Kombolcha	40708	47	Adami Tulu Jido Kombolcha	2.38249	0.0882504	10581
Oromiya	4	Arsi	408	Merti	40801	20	Merti	1.42965	0.0716391	6401
Oromiya	4	Guji	414	Odo Shakiso	41405	38	Odo Shakiso	3.84621	0.340249	20
Oromiya	4	Horo Gudru Wellega	419	Abay Chomen	41905	20	Abay Chomen	1.79321	0.066059	9714
Benishangul Gumuz	6	Metekel	602	Dangur	60201	25	Dangur	3.59778	0.387359	21175
Benishangul Gumuz	6	Metekel	602	Guba	60202	17	Guba	4.56867	0.635481	22797
Benishangul Gumuz	6	Metekel	602	Bulen	60207	14	Bulen	3.13555	0.244324	502
Benishangul Gumuz	6	Assosa	603	Menge	60301	23	Menge	1.94011	0.127223	24
Benishangul Gumuz	6	Assosa	603	Kurmuk	60302	17	Kurmuk	1.69103	0.105993	711
Benishangul Gumuz	6	Assosa	603	Bambasi	60305	38	Bambasi	2.38602	0.119996	8134
Benishangul Gumuz	6	Assosa	603	Oda Bildagul	60306	21	Oda Bildagul	2.47558	0.137443	852
Benishangul Gumuz	6	Kamashi	604	Yaso	60401	14	Yaso	4.19752	0.217147	2887
Benishangul Gumuz	6	Kamashi	604	Blo Jiganifado	60405	12	Blo Jiganifado	3.59418	0.133574	6708
Benishangul Gumuz	6	Pawe Special	605	Pawe Special Woreda	60501	20	Pawe Special	1.6461	0.0510857	250
Benishangul Gumuz	6	Maokomo Special	606	Maokomo	60601	30	Maokomo	2.71975	0.241772	4521
Gambella	12	Mejenger	1203	Godere	120301	13	Godere	1.79123	0.0483709	25600
SNNP	7	South Omo	707	South Ari	70702	50	South Ari	1.27402	0.0543843	220
Benishangul Gumuz	6	Assosa	603	Assossa	60305		assossa	2.38602	0.119996	618
Oromia	4	Arsi	408	Jeju	40801	20	jeju	1.42965	0.0716391	154
Oromia	4	Horo Gudru Wellega	419	Aba Gongoro	41905	20	Aba Dongoro	1.79321	0.066059	5749
Oromia	4	Horo Gudru Wellega	419	Jarte Jardega	41905	20	Jarte Jardega	1.79321	0.066059	5749
Oromia	4	East Wellega	402	Limu	40214	21	Limu	2.23692	0.0621703	2975
Oromia	4	East Wellega	402	Diga	40214	21	Diga	2.23692	0.0621703	2875
Oromia	4	East Wellega	402	Guto Gida	40214	21	Guto Gida	2.23692	0.0621703	2875
Oromia	4	East Wellega	402	Gida Kiramu	40214	21	Gida Kiramu	2.23692	0.0621703	2875
